# Supplementary material for: Diagnostic Performance and Usability of the Genedrive® HCV ID Kit in Two Decentralized Settings in Cameroon and Georgia
Source: Diagnostics (Basel). 2021 Apr 22;11(5):746. doi: 10.3390/diagnostics11050746 (PMC8143533; doi:10.3390/diagnostics11050746)
Supplement: Supplementary file 1 [file diagnostics-11-00746-s001.zip]

Archive with 1 entries (1 files):
- diagnostics-1148495-supplementary.pdf
